# Supplementary material for: The Impact of Radiomics Image Analysis on Adult Hip Pathologies: A Scoping Review
Source: J Clin Med. 2026 Feb 9;15(4):1366. doi: 10.3390/jcm15041366 (PMC12942101; doi:10.3390/jcm15041366)
Supplement: Supplementary file 1 [file jcm-15-01366-s001.zip]

Archive with 1 entries (1 files):
- jcm-4097696-supplementary.pdf
